# Supplementary material for: Preclinical efficacy of a cell division protein candidate gonococcal vaccine identified by artificial intelligence
Source: mBio. 2023 Oct 31;14(6):e02500-23. doi: 10.1128/mbio.02500-23 (PMC10746169; doi:10.1128/mbio.02500-23)
Supplement: Table S1 — Description of antigens used for immunizations in Fig. 1. [file mbio.02500-23-s0006.xlsx]

## Sheet: Table S1. Antigens
Table S1. Description of antigens used for immunizations in Figure 1
Group	Protein ID (strain FA1090)	Description	EDEN rank (strain FA1090)	CPS rank	Dose (µg)	Adjuvant	Solublity	Formulation	Construct Length (AA)	SDS-PAGE	Purity (by SDS-PAGE)	Amino acid sequence (all proteins were 6x His-Tag)
1	NGO1496	Transferrin-binding protein B (TbpB)	1	17	15	GLA-SE	soluble	NaCl	693		~60%	MNNPLVNQAAMVLPVFLLSACLGGGGSFDLDSVDTEAPRPAPKYKDVPSKKPEARKDQGGYGFAMRFKRRNWYPPSNPKENEIRLSEGNWEQTDDGEIKTPSKQKNIINALSGNEGVSLQDSSQQGEGISKVTDHHDFKYVWSGFFYKRIGITTKKDDLSNKIIEARNGPDGYIFYKGTDPSRKLPVSGSVEYKGTWDFLTDVKANQKFTGLGNTSTKSGDRYSAFSGELDYIVKKESDKKDGHVGLGLTTEITVDFGKKTLSGKLIKNNMVINNGDEPTTQYYSLEAQVTGNRFNGKAIATDKPKVNETKEHPFVSDSSSLSGGFFGPQGEELGFRFLSHDNKVAVVGSAKTKDKNANGNTAAAGTAGAAGMSSEDTKLTTVLDAVELTPDGKKVKNL…
	NGO0571	Hypothetical protein	3	1	15		soluble	NaCl	578		>85%	AHDAAHNRSAEVKKQAKNKKEQPEAAEGKKEKGKNAAVKDKKTGGKEAAKEFKKTAKNRKEAEKEATSRQSARKGREGDKESKAEHKKAHGKPVSGSKEKNAKTQPENKQGKKGAKGQGNPRKGGKAEKDTVSANKKARSDKNGKAVKQDKKYREEKNAKTDSDELKAAVAAATNDVENKKALLKQSEGMLLHVSNSLKQLQEERIRQERIRQERIRQARGNLASVNRKQREAWDKFQKLNTELNRLKTEIAATKAQISRFVSGNYKNSQPNAVALFLKNAEPGQKNRFLRYTRYVNASNREVVKDLEKQQKALAVQEQKINNELARLKKIQANVQSLLKKQGVTDAAEQTESRRQNAKISKDARKLLEQKGNEQQLNKLLSNLEKKKAEHRIQDAEAK…
2	NGO1379	TonB	8	4	15	GLA-SE	soluble	NaCl	256		>85%	QAHKLPVIESGNVIEFVDLGDFGGGGGAPEGAGAPAAPEPQPAPDPPKPVEPPKPVLKPAVTKKADADIQQPKEKPKPEEKPKPEPEPEAKPAPKPAEKPAEKPSEKPAEHSGNASAKAGSEQGNGEGKGTGTKGDGTGRGEGSGKGSGGAKGEHGEGAGGSGGGTGVGSSKGNPLRANGSIPRPAYPALSMENDEQGMVVLSVLVSPGGHVESVKVVKSSGFSRLDNAARKAAQNGHFQANAWTEFKVPVKFELN
	NGO0725	Phage associated protein	14	11	15		soluble	NaCl	109		>85%	MPRQSCHSSPFPRKRESGTQTRQESIGKNNPTAVIPAQAGIQTHNVKAVYQKKPKPNALDFRLRGNDEELGSDERREQPRKKPPTPSDGIGNKNRTAETARERIAGRAR
3	NGO1158	Hypothetical protein	17	16	15	GLA-SE	soluble	NaCl	396		>85%	ANSGTIEKTDKYTLVLAKQGQENNYTLNGGTEVKPLNSLIIAANGGTNNITIKGKLADGPADAPPTIDNNSIERNINKNGYTYAWQNWSGAVMLVDQSYEGENKVTFENVTIAAHNAPAGILSDDRHKSSSLAPAMLAFKGRNTINMDADSNANSSNEGILLLNNGEKMGEYRLVSEEGSTLNINIKSGKDKGQGITANHYGNSDINFNKASPNITTMEFKGDVNIKIDRNGQEEAESNGFGFYSSRKLGNKKQIPEGSKMEAIFRGNVDIVATPVYDEQGRPKSIGSAFAIDGKYSKVEVVGGEGKVVKIKGDIFAYNGGSVSVNLANKDSYFEGEAHIGKRSFAKGKDMFALTVDADGYELTPDTKSIEKKKKELNVRGCTRLSLNSTPIPQDF
	NGO0182	Sec-independent protein translocase protein TatB	18	15	15		soluble	NaCl	203		>85%	PEAARTAGRLIGRLQRFVGSVKQELDTQIELEELRKVKQAFEAAAAQVRDSLKETDTDMQNSLHDISDGLKPWEKLPEQRTPADFGVDENGNPLPDTANTVSDGISDVMPSERSDTSAETLGDDRQTGSTAEPAETDKDRAWREYLTASAAAPVVQAVEVSYIDTAVETPVPHTTSLRKQAINRKRDFRPKHRAKPKLRVRKS
4	NGO0721	Phage associated protein	21	21	15	GLA-SE	soluble	NaCl	316		>85%	LGIGNPFSGKEISCGSEETKEILVKLVRDNVEGETVKTFDDDAFKDQAFADIGISHIRRMVERLGITVDEVRTTEKTDTSSKLKCEAALKLDVPDDVVDYAVAANQSIGNSHKKTPDFFEPYYRKEGAYYVKTISYSVQPTDDKSKIFAELSQAHDIIHPLSELVSMALIKEPLDKAKQRNEKLEAAEATAQEAREAEEAAAQEALGREQEAARVSEWEERYKLSRSEFEQFWKGLPQTVQNKLQASQKTWKSGMDKICANNAKAEGETPNGIKVSELACKTAETEARLEELHNRKKALIDEMVREEDKKELPKRL
	NGO2105	Adhesion and penetration protein	23	22	15		soluble	NaCl	1425		>85%	HTYFGINYQYYRDFAENKGKFAVGAKDIEVYNKKGELVGKSMTKAPMIDFSVVSRNGVAALAGDQYIVSVAHNGGYNNVDFGAEGSNPDQHRFSYQIVKRNNYKAGTNGHPYGGDYHMPRLHKFVTDAEPVEMTSYMDGWKYADLNKYPDRVRIGAGRQYWRSDEDEPNNRESSYHIASAYSWLVGGNTFAQNGSGGGTVNLGSEKIKHSPYGFLPTGGSFGDSGSPMFIYDAQKQKWLINGVLQTGNPYIGKSNGFQLVRKDWFYDEIFAGDTHSVFYEPHQNGKYFFNDNNNGAGKIDAKHKHYSLPYRLKTRTVQLFNVSLSETAREPVYHAAGGVNSYRPRLNNGENISFIDKGKGELILTSNINQGAGGLYFEGNFTVSPKNNETWQGAGVHIS…
5	NGO1094	Phage associated protein	24	24	15	GLA-SE	soluble	NaCl	398		>85%	MGLFEPSAGDFWEMKEKEKKEKARKGAEERERAAAQAHRADAVRRTVANYEAGPARYRNVMDLSRNNIEDGARRLRRAGAFERGADAGLGFSGGDKALSPDARAGADFARRDTRPTDAGGRTPPPLGFDGNVYRDGKPVRDFDAQRPLVSAGPDALSPEERELYRRATTPYAGALNGQLTAAQLNAARGIVAEHNKNAAVRELGRERLAAAAAENAANREAVLQKGRFDAAVKANEGALNREMAQRNADRAFDVQQAELGMKRQGFEMKREADALELEDRKRIADLTRAYGFAKSDGQRGEIARQIDALNGKFERQGEKGFDPNVFKTISYEVADPDTGLTAKREGIVDLRTGKPLDVEFAGEREKRYAALGFKPNGQKTAGGKIIYENEKGEKRVEQ
	NGO1043	Hypothetical protein	25	25	15		soluble	NaCl	93		>85%	KQEVKEAAQAVESDVKDTAASAAESAASAVEEAKGQVKDAAADAKASAEEAVTEAKDAAAETKEAVSEAAKDTLNKAADAAQEAADKMKDAAK
	NGO2059	Trifunctional thioredoxin/methionine sulfoxide	28	26	15		soluble	NaCl	501		>90%	CSPKIVDAGTATVPHTLSTLKTADNRPASVYLKKDKPTLIKFWASWCPLCLSELGQAEKWAQDAKFSSANLITVASPGFLHEKKDGEFQKWYAGLNYPKLPVVTDNGGTIAQNLNISVYPSWALIGKDGDVQRIVKGSINEAQALALIRNPNADLGSLKHSFYKPDTQKKDSAIMNTRTIYLAGGCFWGLEAYFQRIDGVVDAVSGYANGNTENPSYEDVSYRHTGHAETVKVTYDADKLSLDDILQYYFRVVDPTSLNKQGNDTGTQYRSGVYYTDPAEKAVIAAALKREQQKYQLPLVVENEPLKNFYDAEEYHQDYLIKNPNGYCHIDIRKADEPLPGKTKAAPQGKGFDAATYKKPSDAELKRTLTEEQYQVTQNSATEYAFSHEYDHLFKPGIY…
6	NGO1984	Hypothetical protein	30	30	15	GLA-SE	soluble	NaCl	158		>85%	NPNGDKTLQTEPQHTDSPRETEFWLPNGAVGQDAAQPEHHHAASSEPAQPDGTEESGSGLPPPAAPKKNRVKPRPSDAARAADSLTGTGTQAENTLKETPVLPTNAPHPEPRKETPEKQAQPKETPKEKETPKENHTKPDTPKNTPAKPHKEILDNLF
	NGO1286	Translation initiation factor IF-2 (infB)	32	29	15		soluble	NaCl	943		>90%	MSNTTVEQFAAELKRPVEDLLKQLKEAGVSKNSGSDSLTLDDKQLLNAYLTKKNGSNGGTISIRRTKTEVSTVDGVKVETRKRGRTVNIPSAEELAAQVKAAQTQAAPVQPEQTAEDAVKARAEAAARAEARAKAEAEAAKLKAAKAGNKAKPAAQKPTEAKAETAPVAAETKPAEPKEKAVKPKHERNGKGKDAKKPAKPAAPAVPQPVVSAEEQAQRDEEARRAAALRAHQEALLKEKQERQARREAMKQQAEQQAKAAQEAKTGRQRPAKPAEKPQAAAPAVENKPVNPAKAKKEDRRNRDDEGQGRNAKGKGAKGGRDRNNARNGGDERVRGGKKGKKLKLEPNQHAFQAPTEPVVHEVLVPETITVADLAHKMAVKGVEVVKALMKMGMMVTIN…
	NGO1092	Phage associated protein	45	40	15		soluble	NaCl	649		~85%	MPDGLARQYADMAAKYRAKPSEAVGIDPDDGAVSAAAALAADSGAAVPSAVSDDMEARSVADDAPSGRSADADRGGVPSAYGNVRPGGAPRGAASVAPGGSAAAASGGIARVAPLPAGQYFDGLDTRGRKALAKEAGLDIKGVADFGQIAAPVRRKIEQAYHARIEADYQAASEAKQGYLPPPVRMADAVPVPKKGFSVPADALDKESRRRFDALPEWVRRHAQTVADYTADGIMRREAGMADMRGHYPEGLAESAGAVRAYRAQHPESADVLDRLNRAVYGYRRNNGWSVPLLSREGERLQGVRTALPDDGASEAVVGGGRGLTRALPTEDKGLAQDVRQDVRQGLTQGGRGLTPDAGADANAAALQGLPGSAVASGNAPARRQNLQVRARAEGAAPG…
7	NGO0275	IgA-specific serine endopeptidase	4	2	15	GLA-SE + Al(OH)3	insoluble	Urea	1048		>85%	ALVRDDVDYQIFRDFAENKGKFFVGATDLSVKNKRGQNIGNALSNVPMIDFSVADVNKRIATVVDPQYAVSVKHAKAEVHTFYYGQYNGHNDVADKENEYRVVEQNNYEPHKAWGASNLGRLEDYNMARFNKFVTEVAPIAPTDAGGGLDTYKDKNRFSSFVRIGAGRQLVYEKGVYHQEGNEKGYDLRDLSQAYRYAIAGTPYKDINIDQTMNTEGLIGFGNHNKQYSAEELKQALSQDALTNYGVLGDSGSPLFAFDKQKNQWVFLGTYDYWAGYGKKSWQEWNIYKKEFADKIKQHDNAGTVKGNGEHHWKTTGTNSHIGSTAVRLANNEGDANNGQNVTFEDNGTLVLDQNINQGAGGLFFKGDYTVKGANNDITWLGAGIDVADGKKVVWQVKN…
	NGO0225	MafB-like protein	6	7	15		insoluble	Urea	604		>85%	SDLANDPFIRQVLDRQHFEPDGKYHLFGSRGELAERSGHIGLGNIQSHQLGNLMIQQAAIKGNIGYIVRFSDHGHEVHSPFDNHASHSDSDEAGSPVDGFSLYRIHWDGYEHHPADGYDGPQGGGYPAPKGARDIYSYDIKGVAQNIRLNLTDNRSTGQRLADRFHNAGAMLTQGVGDGFKRATRYSPELDRSGNAAEAFNGTADIVKNIIGAAGEIVGAGDAVQGISEGSNIAVMHGLGLLSTENKMARINDLADMAQLKDYAAAAIRDWAVQNPNAAQGIEAVSNIFMAAIPIKGIGAVRGKYGLGGITAHPVKRSQMGAIALPKGKSAVSDNFADAAYAKYPSPYHSRNIRSNLEQRYGKENITSSTVPPSNGKNVKLADQRHPKTGVPFDGKGFP…
8	NGO1495	Transferrin-binding protein A (TbpA)	11	10	15	GLA-SE + Al(OH)3	insoluble	Urea	888		>85%	ENVQAGQAQEKQLDTIQVKAKKQKTRRDNEVTGLGKLVKTADTLSKEQVLDIRDLTRYDPGIAVVEQGRGASSGYSIRGMDKNRVALTVDGLAQIQSYTAQAALGGTRTAGSSGAINEIEYENVKAVEISKGSNSVEQGSGALAGSVAFQTKTADDVIGEGRQWGIQSKTAYSGKNRGLTQSIALAGRIGGAEALLIRTGRHAGEIRAHEAAGRGVQSFNRLVPVDDASTYAYFIVEEECKNGGYEKCKAKKDVDGKDERQTVSTRDYTGPNRFLADPLSYESRSWLFRPGFRFENKRHYIGGILERTQQTFDTRDMTVPAFLTKAVFDENKKYGSIRGYGKYAGDHRYGGLITNSENGAQVGAEYGTGVFYDETHTKSRYGLEYVYTNADKDTWADYA…
	NGO2093	TonB-dependent siderophore receptor (FetA)	13	8	15		insoluble	Urea	698		>85%	AENNANVALDTVTVKGDRQGSKIRTNIVTLQQKDESTATDMRELLKEEPSIDFGGGNGTSQFLTLRGMGQNSVDIKVDNAYSDSQILYHQGRFIVDPALVKVVSVQKGAGSASAGIGATNGAIIAKTVDAQDLLKGLDKNWGVRLNSGFAGNNGVSYGASVFGKEGNFDGLFSYNRNDEKDYEAGKGFRNDNGGKTVPYSALDKRSYLAKIGTTFGDGDHRIVLSHMKDQHRGIRTVREEFAVSEKNSRITIKRQAPSYRETTQSNTNLAYTGKDLGFVEKLDANAYVLEKKRYSADDKDNGYAGNVKGPNHTRIATRGMNFNFDSRLAEQTLLKYGINYRHQEIKPQAFLNSEFSIPIKEKKNGQEVDKPMEQQKKDRADEAIVRSYRLTNPTKTDTG…
9	NGO1392	Adhesin MafB	16	14	15	GLA-SE + Al(OH)3	insoluble	Urea	412		>90%	ADLAQDPFITDNTQRQHYEPGGKYHLFGDPRGSVSDRTGKINVIQDYTHQMGNLLIQQAAIQGNLGYTVRFSGHGHEEHAPFDNHAADSASEEKGNVDDGFTVYRLNWEGHEHHPADAYDGPKGGNYPKPTGARDEYTYHVNGTARSIKLNPTDTRSIRQRISDNYNNLGSNFSDRADEANRKMFEHNAKLDRRGNSMEFVNGVAAGALNPFISAGEALGIGDILYGTGYAIDKAAMRNIAPLPAEGKFAVIGGLGSAAGFEKNTREAVDRWIQENPNAAETVEAVFNVAAAAKVAKLAKAAKPGKAAVSGDFSKSYTCSFHGSTLVRTADGYKAIAHIQAGDRVLSKDEASGETGYKPVTARYGNPYQETVYIKVSDGIGNSQTLISNRIHPFYSDGK…
	NGO1585	MafB protein	22	42	15		insoluble	Urea	549		>85%	ADLAQDPFITDNTQRQHYEPGGKYHLFGDPRGSVSDRTGKINVIQDYTHQMGNLLIQQANINGTIGYHTRFSGHGHEEHAPFDNHAADSASEEKGNVDDGFTVYRLNWEGHEHHPADAYDGPKGGNYPKPTGARDEYTYHVNGTARSIKLNPTDTRSIRQRISDNYNNLGSNFSDRADEANRKMFEHNAKLDRRGNSMEFVNGVAAGALNPFISAGEALGIGDILYGTRYAIDKAAMRNIAPLPAEGKFAAIGGLGSVAGFEKNTREAVDRWIQENPNAAETVEAVFNVAAAAKVAKLAKAAKPGKAAVSGDFSKSYTCSFHGSTLVRTADGYKAIAHIQAGDRVLSKDEASGETGYKPVTARYGNPYQETVYIKVSDGIGNSQTLISNRIHPFYSDGK…
	NGO2109	Hemoglobin-haptoglobin utilization protein B (HpuB)	26	20	15		insoluble	Urea	787		>85%	AENNANVALDTVTVKGDRQGSKIRTNIVTLQQKDESTATDMRELLKEEPSIDFGGGNGTSQFLTLRGMGQNSVDIKVDNAYSDSQILYHQGRFIVDPALVKVVSVQKGAGSASAGIGATNGAIIAKTVDAQDLLKGLDKNWGVRLNSGFAGNNGVSYGASVFGKEGNFDGLFSYNRNDEKDYEAGKGFRNDNGGKTVPYSALDKRSYLAKIGTTFGDGDHRIVLSHMKDQHRGIRTVREEFAVSEKNSRITIKRQAPSYRETTQSNTNLAYTGKDLGFVEKLDANAYVLEKKRYSADDKDNGYAGNVKGPNHTRIATRGMNFNFDSRLAEQTLLKYGINYRHQEIKPQAFLNSEFSIPIKEKKNGQEVDKPMEQQKKDRADEAIVRSYRLTNPTKTDTG…
10	NGO1801	Outer membrane protein assembly factor BamA (BamA)	27	23	15	GLA-SE + Al(OH)3	insoluble	Urea	771		>85%	DFTIQDIRVEGLQRTEPSTVFNYLPVKVGDTYNDTHGSAIIKSLYATGFFDDVRVETADGQLLLTVIERPTIGSLNITGAKMLQNDAIKKNLESFGLAQSQYFNQATLNQAVAGLKEEYLGRGKLNIQITPKVTKLARNRVDIDITIDEGKSAKITDIEFEGNQVYSDRKLMRQMSLTEGGIWTWLTRSDRFDRQKFAQDMEKVTDFYQNNGYFDFRILDTDIQTNEDKTRQTIKITVHEGGRFRWGKVSIEGDTNEVPKAELEKLLTMKPGKWYERQQMTAVLGEIQNRMGSAGYAYSEISVQPLPNAGTKTVDFVLHIEPGRKIYVNEIHITGNNKTRDEVVRRELRQMESAPYDTSKLQRSKERVELLGYFDNVQFDAVPLAGTPDKVDLNMSLTE…
	NGO0952	TonB-dependent receptor protein (TdfH)	29	27	15		insoluble	Urea	897		>85%	EDAGRAGSEAQIQVLEDVHVKAKRVPKDKKVFTDARAVSTRQDIFKSGENLDNIVRSIPGAFTQQDKSSGIVSLNIRGDSGFGRVNTMVDGITQTFYSTSTDAGRAGGSSQFGASVDSNFIAGLDVVKGSFSGSAGINSLAGSANLRTLGVDDVVQGNNTYGLLLKGLTGTNSTKGNAMAAIGARKWLESGASVGVLYGHSRRGVAQNYRVGGGGQHIGNFGAEYLERRKQRYFVQEGGLKFNSNSGKWERDFQRPYWKTKWYQKYNDPQELQKYIEGHDKSWRENLAPQYDITPIDPSGLKQQSAGNLFKLEYDGVFNKYTAQFRDLNTKIGSRKIINRNYQFNYGLSLNPYTNLNLTAAYNSGRQKYPKGSKFTGWGLLKDFETYNNAKILDLNNTA…
	NGO1715	LPS-assembly protein LptD (LptD)	31	28	15		insoluble	Urea	777		>85%	DTVAAEEADGRVAEGGAQGASESAQASDLTLGSTCLFCSNESGSPERTEAAVQGSGEASVPEDYTRIVADRMEGQSQVKVRAEGSVIIERDGAVLNTDWADYDQSGDTVTVGDRFALQQDGTLIRGETLTYNLDQQTGEAHNVRMETEQGGRRLQSVSRTAEMLGEGRYKLTETQFNTCSAGDAGWYVKAASVEADRGKGIGVAKHAAFVFGGVPLFYTPWADFPLDGNRKSGLLVPSVSAGSDGVSLSVPYYFNLAPNFDATFAPGIIGERGATFDGQIRYLRPDYSGQTDLTWLPHDKKSGRNNRYQAKWQHRHDISDTLQAGVDFNQVSDSGYYRDFYGGEEIAGNVNLNRRVWLDYGGRAAGGSLNAGLSVQKYQTLANQSGYKDEPYAIMPRLS…
11	NGO1549	Cell division protein FtsN	7	3	15	GLA-SE	soluble	NaCl	255		>85%	NQGGQNAFKIPAPSKQPAETEILKLKNQPKEDIQPEPADQNALSEPDVAKEAEQSDAEKAADKQPVADKADEVEEKAGEPEREEPDGQAVRKKALTEEREQTVREKAQKKDAETVKKQAVKPSKETEKKASKEEKKAAKEKVAPKPTPEQILNSGSIEKARSAAAKEVQKMKTFGKAEATHYLQMGAYADRRSAEGQRAKLAILGISSEVVGYQAGHKTLYRVQSGNMSADAVKKMQDELKKHGVASLIRAIEGK
	NGO0265	Cell division protein (putative)	10	6	15		soluble	NaCl	303		>85%	SDPADSNPAPQAGETGATESQTANTAQTPALKSAAENGETAADKPQDLAGEDKPSAADSEISEPENVGAPLVLINDRLEDSNIKGLEESEKLQQAETAKTEPKQAKQRAAEKVSATADSTDTVAVEKPKRTAEPKPQKAERTAEAKPKAKETKTAEKVADKPKTAAEKTKPDTAKSDSAVKEAKKADKAEGKKTAEKDRSDGKKHETAQKTDKADKTKTAEKEKSGKAGKKAAIQAGYAEKERALSLQRKMKAAGIDSTITEIMTDNGKVYRVKSSNYKNARDAERDLNKLRVHGIAGQVTNE
12	-	Control (adjuvant alone)	-		-	GLA-SE	-	-	-
